# Supplementary material for: Impact of Active Physiotherapy Rehabilitation on Pain and Global and Functional Improvement 1–2 Months after Lumbar Disk Surgery: A Systematic Review and Meta-Analysis
Source: Healthcare (Basel). 2022 Oct 5;10(10):1943. doi: 10.3390/healthcare10101943 (PMC9601491; doi:10.3390/healthcare10101943)
Supplement: Supplementary file 1 [file healthcare-10-01943-s001.zip]

Archive with 1 entries (1 files):
- healthcare-1885864-supplementary.pdf
